# Supplementary material for: Synthesis and Anticancer Activity of Indole-Functionalized Derivatives of Betulin
Source: Pharmaceutics. 2022 Nov 4;14(11):2372. doi: 10.3390/pharmaceutics14112372 (PMC9694481; doi:10.3390/pharmaceutics14112372)
Supplement: Supplementary file 1 [file pharmaceutics-14-02372-s001.zip]

Archive with 1 entries (1 files):
- pharmaceutics-1961681-supplementary.pdf
